# Supplementary material for: Isolated right ventricular hypoplasia associated with cyanotic atrial septal defect: a case report
Source: Eur Heart J Case Rep. 2024 Feb 20;8(3):ytae094. doi: 10.1093/ehjcr/ytae094 (PMC10908390; doi:10.1093/ehjcr/ytae094)
Supplement: ytae094_Supplementary_Data [file ytae094_supplementary_data.zip]

Archive with 5 entries (5 files):
- Movie-3.mp4
- Movie-4.mp4
- Movie-5.mp4
- Movie-1 new.mp4
- Movie-2  R4.mp4
